# Supplementary material for: An Update on Viral Hepatitis B and C in Mexico: Advances and Pitfalls in Eradication Strategies
Source: Microorganisms. 2024 Jul 3;12(7):1368. doi: 10.3390/microorganisms12071368 (PMC11279215; doi:10.3390/microorganisms12071368)
Supplement: Supplementary file 1 [file microorganisms-12-01368-s001.zip]

Archive with 1 entries (1 files):
- microorganisms-3035291-supplementary.pdf
